# Supplementary material for: Noninvasive genotyping and monitoring of anaplastic lymphoma kinase (ALK) rearranged non-small cell lung cancer by capture-based next-generation sequencing
Source: Oncotarget. 2016 Aug 24;7(40):65208–17. doi: 10.18632/oncotarget.11569 (PMC5323149; doi:10.18632/oncotarget.11569)
Supplement: Supplementary file 4 [file oncotarget-07-65208-s004.xlsx]

## Sheet: SupplementaryTable5
Supplementary Table 5 Genomic regions targeted by the capture panel
chr	start	end	Gene
chr1	11168200	11168380	MTOR
chr1	11169297	11169477	MTOR
chr1	11169656	11169836	MTOR
chr1	11172851	11173031	MTOR
chr1	11174331	11174571	MTOR
chr1	11174817	11174997	MTOR
chr1	11175399	11175579	MTOR
chr1	11177012	11177192	MTOR
chr1	11181244	11181484	MTOR
chr1	11181989	11182229	MTOR
chr1	11184502	11184742	MTOR
chr1	11186646	11186886	MTOR
chr1	11187014	11187254	MTOR
chr1	11187652	11187892	MTOR
chr1	11188002	11188242	MTOR
chr1	11188470	11188650	MTOR
chr1	11188870	11189050	MTOR
chr1	11189755	11189935	MTOR
chr1	11190505	11190685	MTOR
chr1	11190712	11190892	MTOR
chr1	11193105	11193285	MTOR
chr1	11194375	11194555	MTOR
chr1	11199306	11199772	MTOR
chr1	11204668	11204848	MTOR
chr1	11204973	11205153	MTOR
chr1	11206700	11206880	MTOR
chr1	11210143	11210323	MTOR
chr1	27023022	27023142	ARID1A
chr1	27023264	27024044	ARID1A
chr1	27056128	27056368	ARID1A
chr1	27057629	27058109	ARID1A
chr1	27059135	27059315	ARID1A
chr1	27087347	27087587	ARID1A
chr1	27087829	27088009	ARID1A
chr1	27088606	27088846	ARID1A
chr1	27089440	27089800	ARID1A
chr1	27092664	27092904	ARID1A
chr1	27092912	27093092	ARID1A
chr1	27094265	27094505	ARID1A
chr1	27097593	27097833	ARID1A
chr1	27098937	27099177	ARID1A
chr1	27099270	27099510	ARID1A
chr1	27099792	27100431	ARID1A
chr1	27100815	27101715	ARID1A
chr1	27102013	27102253	ARID1A
chr1	27105510	27107250	ARID1A
chr1	65306885	65307065	JAK1
chr1	70225861	70226101	LRRC7
chr1	77752598	77752838	AK5
chr1	97915494	97915734	DPYD
chr1	97981275	97981515	DPYD
chr1	115256389	115256629	NRAS
chr1	115258635	115258815	NRAS
chr1	119467234	119467474	TBX15
chr1	120611879	120612059	NOTCH2
chr1	144882738	144882918	PDE4DIP
chr1	156843727	156844387	NTRK1
chr1	156844408	156844708	NTRK1
chr1	157805604	157805964	CD5L
chr1	158627255	158627495	SPTA1
chr1	158631017	158631257	SPTA1
chr1	158650325	158650565	SPTA1
chr1	158908833	158909073	PYHIN1
chr1	175092517	175092817	TNN
chr1	175331751	175331991	TNR
chr1	176998733	176998913	ASTN1
chr1	181708245	181708425	CACNA1E
chr1	182812378	182812618	DHX9
chr1	190067135	190068275	FAM5C
chr1	190203464	190203644	FAM5C
chr1	237806566	237806806	RYR2
chr1	247875113	247876073	OR6F1
chr1	248039196	248039796	TRIM58
chr1	248524865	248525945	OR2T4
chr2	29419591	29419771	ALK
chr2	29420355	29420595	ALK
chr2	29429997	29430177	ALK
chr2	29432608	29432788	ALK
chr2	29436808	29436988	ALK
chr2	29443516	29443756	ALK
chr2	29445152	29445332	ALK
chr2	29445338	29445518	ALK
chr2	29446207	29446807	ALK
chr2	29446820	29448440	ALK
chr2	33499974	33500214	LTBP1
chr2	48030541	48030841	MSH6
chr2	48032711	48032891	MSH6
chr2	50463897	50464137	NRXN1
chr2	50733573	50733813	NRXN1
chr2	69173393	69173633	GKN2
chr2	79313906	79314086	REG1B
chr2	80085101	80085341	CTNNA2
chr2	80816399	80816639	CTNNA2
chr2	116525836	116526016	DPP10
chr2	125530364	125530604	CNTNAP5
chr2	141665425	141665665	LRP1B
chr2	155157891	155158131	GALNT13
chr2	162751154	162751394	SLC4A10
chr2	167327080	167327260	SCN7A
chr2	178098715	178099015	NFE2L2
chr2	189927856	189928036	COL5A2
chr2	209113088	209113388	IDH1
chr2	234668761	234669001	UGT1A1
chr2	234669024	234669264	UGT1A1
chr3	30686203	30686443	TGFBR2
chr3	30691737	30691977	TGFBR2
chr3	41266010	41266250	CTNNB1
chr3	46592898	46593138	LRRC2
chr3	47142906	47143086	SETD2
chr3	164767530	164767710	SI
chr3	164777632	164777872	SI
chr3	178935939	178936179	PIK3CA
chr3	178951866	178952166	PIK3CA
chr3	181430145	181431105	SOX2
chr4	1796312	1796552	FGFR3
chr4	1797722	1797962	FGFR3
chr4	1799174	1799414	FGFR3
chr4	1800480	1800720	FGFR3
chr4	1802003	1802243	FGFR3
chr4	1803270	1803510	FGFR3
chr4	1803537	1803777	FGFR3
chr4	1804829	1805069	FGFR3
chr4	1806032	1806490	FGFR3
chr4	1807587	1807827	FGFR3
chr4	1808529	1809129	FGFR3
chr4	1809143	1809623	FGFR3
chr4	1809684	1810224	FGFR3
chr4	1810287	1811187	FGFR3
chr4	1811411	1813211	FGFR3
chr4	55591999	55592239	KIT
chr4	55593525	55593765	KIT
chr4	78870901	78871081	MRPL1
chr4	109784418	109784598	COL25A1
chr4	156629326	156629506	GUCY1A3
chr4	183245169	183245409	ODZ3
chr4	189065148	189065328	TRIML1
chr5	1295021	1295201	TERT
chr5	1295273	1295753	TERT
chr5	5239765	5240065	ADAMTS16
chr5	19473309	19473849	CDH18
chr5	33683941	33684181	ADAMTS12
chr5	45267152	45267392	HCN1
chr5	45461908	45462148	HCN1
chr5	67588048	67588228	PIK3R1
chr5	67588888	67589068	PIK3R1
chr5	67589101	67589341	PIK3R1
chr5	67589479	67589719	PIK3R1
chr5	67590315	67590555	PIK3R1
chr5	67590944	67591184	PIK3R1
chr5	67591192	67591372	PIK3R1
chr5	67591964	67592204	PIK3R1
chr5	67593214	67593454	PIK3R1
chr5	112043377	112043617	APC
chr5	112090535	112090775	APC
chr5	112101975	112102155	APC
chr5	112102866	112103106	APC
chr5	112111305	112111485	APC
chr5	112116453	112116633	APC
chr5	112128094	112128274	APC
chr5	112136920	112137100	APC
chr5	112151151	112151331	APC
chr5	112154642	112155062	APC
chr5	112157550	112157730	APC
chr5	112162754	112162994	APC
chr5	112163564	112163744	APC
chr5	112164521	112164701	APC
chr5	112170635	112170875	APC
chr5	112173236	112179836	APC
chr5	127648286	127648526	FBN2
chr5	131931263	131931503	RAD50
chr5	156346419	156346599	TIMD4
chr5	160097451	160097691	ATP10B
chr6	32191497	32191851	NOTCH4
chr6	55216035	55216395	GFRAL
chr6	70637742	70637982	COL19A1
chr6	117642531	117643191	ROS1
chr6	117643205	117643685	ROS1
chr6	117643689	117644409	ROS1
chr6	117644412	117644772	ROS1
chr6	117644782	117645502	ROS1
chr6	117645528	117645768	ROS1
chr6	117645776	117646136	ROS1
chr6	117646246	117647266	ROS1
chr6	117647271	117647451	ROS1
chr6	117650563	117650743	ROS1
chr6	117657170	117657290	ROS1
chr6	117657881	117658361	ROS1
chr6	133849831	133850011	EYA4
chr7	11464270	11464510	THSD7A
chr7	11501583	11501823	THSD7A
chr7	31864420	31864660	PDE1C
chr7	53103359	53104259	POM121L12
chr7	55220208	55220388	EGFR
chr7	55221654	55221894	EGFR
chr7	55241554	55241794	EGFR
chr7	55242373	55242553	EGFR
chr7	55248958	55249198	EGFR
chr7	55259369	55259609	EGFR
chr7	81386471	81386651	HGF
chr7	92255100	92255340	CDK6
chr7	92276081	92276321	CDK6
chr7	92291880	92292120	CDK6
chr7	92318182	92318422	CDK6
chr7	92339251	92339491	CDK6
chr7	92360615	92360855	CDK6
chr7	92381443	92381683	CDK6
chr7	92402428	92402668	CDK6
chr7	92424780	92425020	CDK6
chr7	92444618	92444858	CDK6
chr7	99361506	99361746	CYP3A4
chr7	99367272	99367512	CYP3A4
chr7	99367705	99367945	CYP3A4
chr7	107416852	107417032	SLC26A3
chr7	116323672	116323792	MET
chr7	116335233	116335473	MET
chr7	116346711	116346951	MET
chr7	116357280	116357520	MET
chr7	116369536	116369776	MET
chr7	116380948	116381128	MET
chr7	116381148	116381328	MET
chr7	116392597	116392837	MET
chr7	116404053	116404293	MET
chr7	116411852	116412092	MET
chr7	116415314	116415494	MET
chr7	116426794	116427034	MET
chr7	134222897	134223077	AKR1B10
chr7	135048591	135048831	CNOT4
chr7	140453043	140453223	BRAF
chr7	140481344	140481524	BRAF
chr7	142458365	142458605	PRSS1
chr7	151962088	151962328	MLL3
chr8	3165159	3165399	CSMD1
chr8	35606008	35606248	UNC5D
chr8	38273313	38273553	FGFR1
chr8	38279156	38279396	FGFR1
chr8	38283620	38283860	FGFR1
chr8	38289563	38289803	FGFR1
chr8	38294640	38294880	FGFR1
chr8	38300055	38300295	FGFR1
chr8	38305333	38305453	FGFR1
chr8	38309314	38309554	FGFR1
chr8	38315525	38315765	FGFR1
chr8	38321834	38322014	FGFR1
chr8	48748873	48749113	PRKDC
chr8	48866862	48867042	PRKDC
chr8	51621401	51621581	SNTG1
chr8	87738701	87738941	CNGB3
chr8	109241241	109241481	EIF3E
chr8	113246559	113246739	CSMD3
chr8	113323180	113323420	CSMD3
chr8	113364613	113364793	CSMD3
chr8	113562880	113563120	CSMD3
chr8	113697617	113697977	CSMD3
chr8	128748380	128748620	MYC
chr8	128748676	128748916	MYC
chr8	128749209	128749449	MYC
chr8	128749691	128749931	MYC
chr8	128750300	128751440	MYC
chr8	128751978	128752218	MYC
chr8	128752471	128752651	MYC
chr8	128753021	128753261	MYC
chr8	139151183	139151363	FAM135B
chr9	19424648	19424888	ACER2
chr9	21968144	21968324	CDKN2A
chr9	21968657	21968837	CDKN2A
chr9	21970873	21971233	CDKN2A
chr9	21974470	21974830	CDKN2A
chr9	21994115	21994475	CDKN2A
chr9	79946887	79947067	VPS13A
chr9	112018369	112018549	EPB41L4B
chr9	138439681	138439861	OBP2A
chr9	139390516	139392016	NOTCH1
chr9	139396711	139396951	NOTCH1
chr9	139397587	139397827	NOTCH1
chr9	139399100	139399580	NOTCH1
chr10	8105908	8106148	GATA3
chr10	8111378	8111618	GATA3
chr10	8115694	8115994	GATA3
chr10	37440928	37441108	ANKRD30A
chr10	43610178	43612038	RET
chr10	89624175	89624355	PTEN
chr10	89653733	89653913	PTEN
chr10	89685201	89685381	PTEN
chr10	89690734	89690914	PTEN
chr10	89692768	89693008	PTEN
chr10	89711825	89712065	PTEN
chr10	89717572	89717812	PTEN
chr10	89720642	89720882	PTEN
chr10	89725016	89725256	PTEN
chr10	96540290	96540530	CYP2C19
chr10	96541496	96541736	CYP2C19
chr10	103290951	103291131	BTRC
chr10	106926992	106927172	SORCS3
chr11	533734	533974	HRAS
chr11	534176	534356	HRAS
chr11	1650916	1651096	KRTAP5-5
chr11	1651249	1651789	KRTAP5-5
chr11	20668339	20668519	SLC6A5
chr11	55135336	55136416	OR4A15
chr11	55432627	55433587	OR4C6
chr11	55594682	55595642	OR5L2
chr11	69456080	69456320	CCND1
chr11	69457059	69457299	CCND1
chr11	69458435	69458675	CCND1
chr11	69459759	69459999	CCND1
chr11	69461093	69461333	CCND1
chr11	69462463	69462703	CCND1
chr11	69463671	69463911	CCND1
chr11	69465115	69465355	CCND1
chr11	69466533	69466773	CCND1
chr11	69468949	69469189	CCND1
chr11	69513436	69513676	FGF19
chr11	69514001	69514361	FGF19
chr11	69515188	69515777	FGF19
chr11	69515860	69516100	FGF19
chr11	69516882	69517122	FGF19
chr11	69517495	69517735	FGF19
chr11	69518070	69518310	FGF19
chr11	69518668	69518908	FGF19
chr11	69588097	69588337	FGF4
chr11	69588502	69589042	FGF4
chr11	69589188	69589428	FGF4
chr11	69589439	69590187	FGF4
chr11	69625619	69625859	FGF3
chr11	69626411	69626651	FGF3
chr11	69627294	69627534	FGF3
chr11	69628051	69628291	FGF3
chr11	69628896	69629136	FGF3
chr11	69629480	69629720	FGF3
chr11	69630449	69630689	FGF3
chr11	69631278	69631518	FGF3
chr11	69632039	69632279	FGF3
chr11	69632895	69633135	FGF3
chr11	99715786	99716026	CNTN5
chr11	119149201	119149441	CBL
chr11	125505286	125505466	CHEK1
chr11	132179949	132180189	NTM
chr12	416595	417195	KDM5A
chr12	25378507	25378747	KRAS
chr12	25380136	25380376	KRAS
chr12	25398172	25398352	KRAS
chr12	43858344	43858584	ADAMTS20
chr12	56478757	56479117	ERBB3
chr12	56481755	56481995	ERBB3
chr12	56482293	56482473	ERBB3
chr12	58142144	58142384	CDK4
chr12	58142900	58143380	CDK4
chr12	58144413	58144653	CDK4
chr12	58145128	58145368	CDK4
chr12	58145903	58146143	CDK4
chr12	58146659	58146899	CDK4
chr12	58147393	58147633	CDK4
chr12	58148151	58148391	CDK4
chr12	58149121	58149361	CDK4
chr12	78400171	78401251	NAV3
chr12	78582352	78582592	NAV3
chr12	106820935	106821175	POLR3B
chr12	129822150	129822390	TMEM132D
chr13	28592545	28592785	FLT3
chr13	28608165	28608405	FLT3
chr13	32890541	32890721	BRCA2
chr13	32893188	32893488	BRCA2
chr13	32899172	32899352	BRCA2
chr13	32900172	32900489	BRCA2
chr13	32900603	32900783	BRCA2
chr13	32903514	32903694	BRCA2
chr13	32905021	32905201	BRCA2
chr13	32906396	32907536	BRCA2
chr13	32910377	32915357	BRCA2
chr13	32918652	32918832	BRCA2
chr13	32920908	32921088	BRCA2
chr13	32928971	32929451	BRCA2
chr13	32930535	32930775	BRCA2
chr13	32931852	32932092	BRCA2
chr13	32936625	32936865	BRCA2
chr13	32937313	32937673	BRCA2
chr13	32944496	32944736	BRCA2
chr13	32945045	32945285	BRCA2
chr13	32950747	32950987	BRCA2
chr13	32953433	32953673	BRCA2
chr13	32953848	32954088	BRCA2
chr13	32954093	32954333	BRCA2
chr13	32968798	32969098	BRCA2
chr13	32970988	32971228	BRCA2
chr13	32972273	32972933	BRCA2
chr13	48877914	48878094	RB1
chr13	48878109	48878289	RB1
chr13	48881349	48881589	RB1
chr13	48916702	48916882	RB1
chr13	48919185	48919365	RB1
chr13	48921890	48922070	RB1
chr13	48923035	48923215	RB1
chr13	48934118	48934298	RB1
chr13	48936902	48937142	RB1
chr13	48938978	48939158	RB1
chr13	48941594	48941774	RB1
chr13	48942595	48942775	RB1
chr13	48947494	48947674	RB1
chr13	48951022	48951202	RB1
chr13	48953655	48953835	RB1
chr13	48954274	48954454	RB1
chr13	48955361	48955601	RB1
chr13	49027098	49027278	RB1
chr13	49030292	49030532	RB1
chr13	49033776	49034016	RB1
chr13	49037829	49038009	RB1
chr13	49039100	49039280	RB1
chr13	49039302	49039542	RB1
chr13	49047421	49047601	RB1
chr13	49050788	49051028	RB1
chr13	49051425	49051605	RB1
chr13	49054080	49054260	RB1
chr13	70314486	70314726	KLHL1
chr14	19553406	19553946	POTEG
chr14	47324171	47324411	MDGA2
chr14	57684652	57684832	EXOC5
chr14	105242961	105243141	AKT1
chr14	105246368	105246608	AKT1
chr14	105258867	105259047	AKT1
chr15	28211780	28212020	OCA2
chr15	66727349	66727589	MEK1
chr15	90631779	90632019	IDH2
chr17	7572877	7573057	TP53
chr17	7573889	7574069	TP53
chr17	7576524	7576731	TP53
chr17	7576799	7577206	TP53
chr17	7577463	7577643	TP53
chr17	7578142	7578322	TP53
chr17	7578342	7578582	TP53
chr17	7579300	7579600	TP53
chr17	7579665	7579965	TP53
chr17	10450743	10450983	MYH2
chr17	26684273	26684513	POLDIP2
chr17	37866010	37866190	ERBB2
chr17	37866306	37866486	ERBB2
chr17	37868150	37868330	ERBB2
chr17	37873533	37873773	ERBB2
chr17	37875973	37876153	ERBB2
chr17	37879521	37879972	ERBB2
chr17	37880123	37880303	ERBB2
chr17	37880951	37881191	ERBB2
chr17	37881259	37881499	ERBB2
chr17	37881527	37881707	ERBB2
chr17	37881913	37882153	ERBB2
chr17	40716942	40717122	COASY
chr17	41197637	41197877	BRCA1
chr17	41199600	41199780	BRCA1
chr17	41201084	41201264	BRCA1
chr17	41203017	41203197	BRCA1
chr17	41209020	41209200	BRCA1
chr17	41215280	41215460	BRCA1
chr17	41215839	41216019	BRCA1
chr17	41219578	41219758	BRCA1
chr17	41222920	41223280	BRCA1
chr17	41226323	41226563	BRCA1
chr17	41228448	41228688	BRCA1
chr17	41231293	41231473	BRCA1
chr17	41234386	41234626	BRCA1
chr17	41242915	41243095	BRCA1
chr17	41243424	41246904	BRCA1
chr17	41247811	41247991	BRCA1
chr17	41249193	41249373	BRCA1
chr17	41251754	41251934	BRCA1
chr17	41256104	41256344	BRCA1
chr17	41256839	41257019	BRCA1
chr17	41258421	41258601	BRCA1
chr17	41267677	41267857	BRCA1
chr17	41275983	41276163	BRCA1
chr17	47685173	47685353	SPOP
chr17	47688610	47688850	SPOP
chr17	47696286	47696526	SPOP
chr17	56434816	56436196	RNF43
chr18	48573391	48573691	SMAD4
chr18	48575023	48575263	SMAD4
chr18	48575589	48575769	SMAD4
chr18	48581137	48581377	SMAD4
chr18	48584464	48584644	SMAD4
chr18	48584678	48584858	SMAD4
chr18	48586171	48586351	SMAD4
chr18	48591764	48592004	SMAD4
chr18	48593353	48593593	SMAD4
chr18	48602957	48603197	SMAD4
chr18	48604611	48604851	SMAD4
chr19	1206907	1207207	STK11
chr19	1218367	1218547	STK11
chr19	1219277	1219457	STK11
chr19	1220317	1220767	STK11
chr19	1221155	1221395	STK11
chr19	1221886	1222066	STK11
chr19	1222957	1223197	STK11
chr19	1226429	1226669	STK11
chr19	10597290	10597530	KEAP1
chr19	10599835	10600075	KEAP1
chr19	10600306	10600546	KEAP1
chr19	10602235	10602955	KEAP1
chr19	10610059	10610719	KEAP1
chr19	43575828	43576128	PSG2
chr19	43690435	43690615	PSG5
chr19	52715892	52716132	PPP2R1A
chr19	56382157	56382397	NLRP4
chr21	10969945	10970125	TPTE
chr21	44524378	44524558	U2AF1
chr22	29091659	29091899	CHEK2
chr22	29092842	29093022	CHEK2
chr22	29095785	29095965	CHEK2
chr22	32445875	32446055	SLC5A1
chr22	42522493	42522733	CYP2D6
chr22	42525012	42525252	CYP2D6
chr22	42526574	42526814	CYP2D6
chrX	29938018	29938258	IL1RAPL1
chrX	78618417	78618657	ITM2A
chrX	111195249	111195669	TRPC5
chrX	112024109	112024349	AMOT
chrX	122537226	122537406	GRIA3
chrX	134987360	134987600	SAGE1
chrX	138630465	138630705	F9
